# Supplementary material for: Mangiferin mitigates neurological deficits and ferroptosis via NRF2/ARE pathway activation in cerebral ischemia-reperfusion rats
Source: Front Pharmacol. 2025 May 22;16:1577954. doi: 10.3389/fphar.2025.1577954 (PMC12137299; doi:10.3389/fphar.2025.1577954)
Supplement: Supplementary file 1 [file Table2.xlsx]

## Sheet: Plate results
	Relative value
Sham	0.3519
Sham	0.4819
Sham	0.7067
Sham	0.2538
Sham	0.3765
Sham	0.2418
Sham	0.4901
Sham	0.2874
Sham	0.4153
Veh+MCAO	1.1309
Veh+MCAO	1.2542
Veh+MCAO	0.7362
Veh+MCAO	1.1205
Veh+MCAO	0.7576
Veh+MCAO	0.8427
Veh+MCAO	0.6037
MGF+MCAO	0.5746
MGF+MCAO	0.9848
MGF+MCAO	0.5404
MGF+MCAO	0.3598
MGF+MCAO	0.5411
MGF+MCAO	0.1773
MGF+MCAO	0.8653
MGF+MCAO	0.4752
MGF+MCAO	0.5307
ML385+MGF+MCAO	0.6846
ML386+MGF+MCAO	1.2198
ML387+MGF+MCAO	0.8375
ML388+MGF+MCAO	0.6986
ML389+MGF+MCAO	0.8284
ML390+MGF+MCAO	1.0916
ML391+MGF+MCAO	1.1464

## Sheet: Parameters
PARAMETERS
MEASUREMENT START DATE 2021/11/10 上午11:35:20
MEASUREMENT END DATE 2021/11/10 上午11:35:54
USER NAME
MEASUREMENT COMMENT
User interface program version	3.0.2
Instrument serial number	2120003
PROTOCOL NAME	z
PROTOCOL CREATION DATE 2021/11/10 上午11:35:17
PROTOCOL CREATOR NAME
PLATE TYPE	PerkinElmer OptiPlate
PLATE FORMAT	96 wells (8X12)
PLATE PARAMETERS
A1 row-coordinate(µm)	11240
A1 column-coordinate(µm)	14380
Well spacing (µm)	9000
Well diameter(µm)	7130
Well volume(µl)	350
1 OPERATION	FI-EndPoint
MEASUREMENT UNIT	RFU
MEASUREMENT TYPE	Single label
EXCITATION FILTER	480/30nm
EMISSION FILTER	530/30nm
DICHROIC MIRROR	D400
MEASUREMENT DIRECTION	Top measurement
MEASUREMENT TIME (ms)	500
Z-FOCUS (mm)	8.5
EXCITATION SPOT SIZE (mm)	0.5
EMISSION SPOT SIZE (mm)	1
FLASH ENERGY (mJ)	10
PMT HV (V)	579
MEASUREMENT ORDER	Bi-directional by rows
PLATE MAP
	1	2	3	4	5	6	7	8	9	10	11	12
A	-	-	-	-	-	-	-	-	-	-	-	-
B	-	-	-	-	-	-	-	-	-	-	-	-
C	X	X	X	X	X	X	X	X	X	X	X	X
D	X	X	X	X	X	X	X	X	X	X	X	X
E	X	X	X	X	X	X	X	X	X	X	X	X
F	-	-	-	-	-	-	-	-	-	-	-	-
G	-	-	-	-	-	-	-	-	-	-	-	-
H	-	-	-	-	-	-	-	-	-	-	-	-
