# Supplementary material for: Mangiferin mitigates neurological deficits and ferroptosis via NRF2/ARE pathway activation in cerebral ischemia-reperfusion rats
Source: Front Pharmacol. 2025 May 22;16:1577954. doi: 10.3389/fphar.2025.1577954 (PMC12137299; doi:10.3389/fphar.2025.1577954)
Supplement: Supplementary file 2 [file Table3.xlsx]

## Sheet: Plate results
Sham	MDA浓度（nmol/mgprot）
Sham	2.94387
Sham	6.08257
Sham	2.88862
Sham	5.09196
Sham	2.23326
Sham	1.54581
Sham	5.02696
Sham	2.9468
Sham	4.36963
Veh	5.69943
Veh	8.75372
Veh	5.49698
Veh	6.79295
Veh	10.9139
Veh	6.1177
Veh	6.04209
Veh	4.43554
MGF	4.89853
MGF	6.93612
MGF	5.64644
MGF	3.13339
MGF	5.07326
MGF	3.42782
MGF	4.4446
MGF	3.11171
MGF	4.41053
ML385+MGF	5.68582
ML385+MGF	6.2353
ML385+MGF	6.34978
ML385+MGF	7.97871
ML385+MGF	7.08077
ML385+MGF	5.35734
ML385+MGF	6.33011
ML385+MGF	7.87937
ML385+MGF	6.53507

## Sheet: Parameters
PARAMETERS
MEASUREMENT START DATE 2021/11/10 上午11:35:20
MEASUREMENT END DATE 2021/11/10 上午11:35:54
USER NAME
MEASUREMENT COMMENT
User interface program version	3.0.2
Instrument serial number	2120003
PROTOCOL NAME	z
PROTOCOL CREATION DATE 2021/11/10 上午11:35:17
PROTOCOL CREATOR NAME
PLATE TYPE	PerkinElmer OptiPlate
PLATE FORMAT	96 wells (8X12)
PLATE PARAMETERS
A1 row-coordinate(µm)	11240
A1 column-coordinate(µm)	14380
Well spacing (µm)	9000
Well diameter(µm)	7130
Well volume(µl)	350
1 OPERATION	FI-EndPoint
MEASUREMENT UNIT	RFU
MEASUREMENT TYPE	Single label
EXCITATION FILTER	480/30nm
EMISSION FILTER	530/30nm
DICHROIC MIRROR	D400
MEASUREMENT DIRECTION	Top measurement
MEASUREMENT TIME (ms)	500
Z-FOCUS (mm)	8.5
EXCITATION SPOT SIZE (mm)	0.5
EMISSION SPOT SIZE (mm)	1
FLASH ENERGY (mJ)	10
PMT HV (V)	579
MEASUREMENT ORDER	Bi-directional by rows
PLATE MAP
	1	2	3	4	5	6	7	8	9	10	11	12
A	-	-	-	-	-	-	-	-	-	-	-	-
B	-	-	-	-	-	-	-	-	-	-	-	-
C	X	X	X	X	X	X	X	X	X	X	X	X
D	X	X	X	X	X	X	X	X	X	X	X	X
E	X	X	X	X	X	X	X	X	X	X	X	X
F	-	-	-	-	-	-	-	-	-	-	-	-
G	-	-	-	-	-	-	-	-	-	-	-	-
H	-	-	-	-	-	-	-	-	-	-	-	-
