# Supplementary material for: Mangiferin mitigates neurological deficits and ferroptosis via NRF2/ARE pathway activation in cerebral ischemia-reperfusion rats
Source: Front Pharmacol. 2025 May 22;16:1577954. doi: 10.3389/fphar.2025.1577954 (PMC12137299; doi:10.3389/fphar.2025.1577954)
Supplement: Supplementary file 3 [file Table4.xlsx]

## Sheet: Sheet1
	Fe 2+ fold change
Sham	2.98883
Sham	3.02113
Sham	3.10293
Sham	2.64641
Sham	2.46553
Sham	0.99457
Sham	0.540261
Sham	1.23619
Sham	2.89761
Veh	3.79506
Veh	3.6934
Veh	5.381
Veh	3.89614
Veh	3.68537
Veh	4.43632
Veh	2.86277
Veh	3.32682
Veh	3.15451
MGF	1.07309
MGF	3.49444
MGF	2.76529
MGF	2.28472
MGF	3.17052
MGF	2.50032
MGF	2.49999
MGF	2.75471
MGF	2.20949
ML385+MGF	3.40679
ML385+MGF	4.48167
ML385+MGF	3.32336
ML385+MGF	3.99911
ML385+MGF	3.55984
ML385+MGF	3.61301
ML385+MGF	2.07486
ML385+MGF	5.66867
ML385+MGF	2.95438
