# Supplementary material for: Mangiferin mitigates neurological deficits and ferroptosis via NRF2/ARE pathway activation in cerebral ischemia-reperfusion rats
Source: Front Pharmacol. 2025 May 22;16:1577954. doi: 10.3389/fphar.2025.1577954 (PMC12137299; doi:10.3389/fphar.2025.1577954)
Supplement: Supplementary file 4 [file Table1.xlsx]

## Sheet: Sheet1
Open field test (OFT)					NOR
NO.	Group	Total Distance (cm)	Time in Zone (%) - Center		Familiar	Novel	Deicrimination ratio
239	Sham	2832.43	11.42		6.43	24.35	58.2196
216	Sham	1793.4	5.62		1.87	4.13	37.6667
234	Sham	4786.82	4.69		2.55	6.61	44.3231
212	Sham	3260.41	8.42		4.65	14.18	50.6107
241	Sham	4275	7.4		20.01	40.21	33.5437
251	Sham	1998.15	1.56		1.3	4.35	53.9823
253	Sham	2274.97	1.17		2.1	6.92	53.4368
250	Sham	2263.93	2.56		8.94	13.18	19.1682
254	Sham	3196.73	5.04		2.68	10.21	58.4174
246	Sham	2399.42	24.25		5.77	7.78	14.8339
249	Sham	2276.54	1.19		6.27	14.63	40
247	Sham	2674.76	5.02		17.14	16.89	-0.734646
238	Veh+MCAO	1700.05	40.67		6.19	7.37	8.70206
237	Veh+MCAO	1693.79	1.46		11.96	17.1	17.6875
220	Veh+MCAO	1579.74	9.27		20.75	13.79	-20.1506
218	Veh+MCAO	4671.47	5.19		3.28	5.49	25.1995
219	Veh+MCAO	3503.45	8.19		6.66	3.13	-36.0572
217	Veh+MCAO	1922.03	16.38		5.45	11.04	33.8993
206	Veh+MCAO	2843.26	8.46		3.35	5.56	24.8036
209	Veh+MCAO	4216.23	5.73		2.41	4.12	26.1868
232	Veh+MCAO	3236	15.35		6.21	4.55	-15.4275
235	Veh+MCAO	2361.83	10.1		10.65	19.37	29.0473
252	Veh+MCAO	1349.06	2.12		15.13	10.94	-16.0721
242	Veh+MCAO	3440.59	1.21		30.32	22.74	-14.2857
244	Veh+MCAO	4022.29	2.98		17.32	10.94	-22.5761
231	MGF+MCAO	2893.72	2.67		11.77	22.16	30.6219
224	MGF+MCAO	3868	10.6		8.78	8.68	-0.572738
222	MGF+MCAO	3430	20.48		5.39	4.92	-4.55868
225	MGF+MCAO	4757	0.88		3.5	14.31	60.6962
223	MGF+MCAO	3120	7.77		9.12	9.54	2.2508
213	MGF+MCAO	1928	6.77		3.04	4.11	14.965
215	MGF+MCAO	2940.8	10.25		9.03	20.93	39.7196
211	MGF+MCAO	3166	5.04		2.04	5.25	44.0329
214	MGF+MCAO	3811	4.94		9.2	20.53	38.1097
201	MGF+MCAO	3951	3.25		8.23	28.78	55.5255
210	MGF+MCAO	2265	35.96		2.06	5.25	43.6389
204	MGF+MCAO	2774	71.35		2.3	10.23	63.2881
203	MGF+MCAO	3757	15.62		10.12	15.1	19.7462
226	MGF+MCAO	3804	3.62		11.87	29.47	42.5738
228	MGF+MCAO	2561	3.25		16.37	29.12	28.0281
289	ML385+MGF+MCAO	2308.55	15.54		0.44	0.66	20
260	ML385+MGF+MCAO	3741.74	3.98		6.44	13.59	35.6965
281	ML385+MGF+MCAO	1148.65	9.52		5.46	6.65	9.82659
259	ML385+MGF+MCAO	3633	13.19		14.03	12.36	-6.32815
285	ML385+MGF+MCAO	4124.01	11.33		3.63	7.65	35.6383
286	ML385+MGF+MCAO	4497.45	7.52		24.72	25.2	0.961538
255	ML385+MGF+MCAO	2222.21	0.92		2.32	2.18	-3.11111
261	ML385+MGF+MCAO	1641.68	1.19		4.78	3.17	-20.2516
279	ML385+MGF+MCAO	4856.18	5.25		15.09	14.31	-2.65306
283	ML385+MGF+MCAO	3178.71	3.38		2.95	5.64	31.3155
262	ML385+MGF+MCAO	1839.43	6.19		5.55	8	18.0812
282	ML385+MGF+MCAO	3673.01	7.06		8.69	18.59	36.2903
276	ML386+MGF+MCAO	3210.26	0.35		13.69	11.69	-7.88022
277	ML387+MGF+MCAO	2499.95	3.71		17.79	24.18	15.2252
273	ML388+MGF+MCAO	1104.34	1.77		18.99	22.79	9.09526
